# Supplementary material for: Self-Assembled Protein–Polymer Nanoparticles via Photoinitiated Polymerization-Induced Self-Assembly for Targeted and Enhanced Drug Delivery in Cancer Therapy
Source: Molecules. 2025 Feb 13;30(4):856. doi: 10.3390/molecules30040856 (PMC11858777; doi:10.3390/molecules30040856)
Supplement: Supplementary file 1 [file molecules-30-00856-s001.zip]

Archive with 1 entries (1 files):
- molecules-3408892-supplementary.pdf
